# Supplementary material for: Quantitative HBV Core Antibodies as a Prognostic Marker for HBeAg Seroclearance: A Systematic Review with Meta-Analysis
Source: Viruses. 2024 Jul 12;16(7):1121. doi: 10.3390/v16071121 (PMC11281513; doi:10.3390/v16071121)
Supplement: Supplementary file 1 [file viruses-16-01121-s001.zip]

Archive with 1 entries (1 files):
- viruses-3036779-supplementary.pdf
